# Supplementary material for: Improving Nutrient Use Efficiency of Rice Under Alternative Wetting and Drying Irrigation Combined with Slow-Release Nitrogen Fertilization
Source: Plants (Basel). 2025 May 20;14(10):1530. doi: 10.3390/plants14101530 (PMC12114806; doi:10.3390/plants14101530)
Supplement: Supplementary file 1 [file plants-14-01530-s001.zip]

Archive with 1 entries (1 files):
- plants-3627689-supplementary.pdf
